# Supplementary material for: Lung IL-13 gene signatures are associated with raised tissue eosinophils in COPD
Source: Respir Res. 2025 Mar 25;26:114. doi: 10.1186/s12931-025-03177-x (PMC11938775; doi:10.1186/s12931-025-03177-x)
Supplement: Supplementary file 2 — Additional file 2 [file 12931_2025_3177_MOESM2_ESM.xlsx]

## Sheet: blood
gene_id	padj	log2FoldChange_shrunken	gene_type	gene_name
ENSG00000091181.20	0.000604532	1.04098	protein_coding	IL5RA
ENSG00000103056.12	0.00321268	1.03249	protein_coding	SMPD3
ENSG00000279693.1	0.00329529	0.990807	TEC	ENSG00000279693
ENSG00000105205.7	0.00549141	0.940853	protein_coding	CLC
ENSG00000290427.1	0.00969701	0.644766	lncRNA	ENSG00000290427
ENSG00000105366.15	0.0212467	0.548121	protein_coding	SIGLEC8
ENSG00000282608.2	0.0244681	0.369093	protein_coding	ADORA3
ENSG00000276231.5	0.0477505	0.193562	protein_coding	PIK3R6

## Sheet: brushing
gene_id	padj	log2FoldChange_shrunken	gene_type	gene_name
ENSG00000259207.10	0.0174728	1.26633	protein_coding	ITGB3
ENSG00000154146.13	0.0282561	1.16712	protein_coding	NRGN
ENSG00000111262.6	0.0376121	0.779923	protein_coding	KCNA1
ENSG00000248995.2	0.0382232	0.754172	lncRNA	LINC02231
ENSG00000198846.6	0.0382232	0.701755	protein_coding	TOX
ENSG00000115525.18	0.0174728	0.55603	protein_coding	ST3GAL5
ENSG00000197299.13	0.0489667	0.535015	protein_coding	BLM
ENSG00000083814.13	0.0227685	0.38836	protein_coding	ZNF671
ENSG00000153207.16	0.0140263	0.317191	protein_coding	AHCTF1
ENSG00000275740.1	0.0489667	0.190722	protein_coding	ENSG00000275740
ENSG00000032389.13	0.0148001	-0.285304	protein_coding	EIPR1
ENSG00000161618.10	0.0365567	-0.323955	protein_coding	ALDH16A1
ENSG00000261609.8	0.0437996	-0.411342	protein_coding	GAN
ENSG00000173432.13	0.0489667	-0.800984	protein_coding	SAA1
ENSG00000169992.10	0.0351191	-0.808731	protein_coding	NLGN2
ENSG00000232082.1	0.0365567	-0.811443	lncRNA	RPS6KA2-IT1
ENSG00000253819.3	0.0407773	-0.834757	lncRNA	LINC01151
ENSG00000134339.9	0.0376727	-0.886296	protein_coding	SAA2
ENSG00000261115.7	0.0282561	-0.901243	protein_coding	TMEM178B
ENSG00000202354.1	0.0365567	-1.09735	misc_RNA	RNY3
ENSG00000229272.2	0.00902616	-1.59503	lncRNA	LINC03036

## Sheet: biopsies
gene_id	padj	log2FoldChange_shrunken	gene_type	gene_name
ENSG00000108602.18	0.00104529	1.59112	protein_coding	ALDH3A1
ENSG00000151632.18	0.00104529	1.2712	protein_coding	AKR1C2
ENSG00000196139.14	0.00302722	0.656378	protein_coding	AKR1C3
ENSG00000176153.13	0.0293812	0.482897	protein_coding	GPX2
ENSG00000160211.20	0.00199444	0.426078	protein_coding	G6PD
ENSG00000163739.5	0.0320435	0.327328	protein_coding	CXCL1
ENSG00000163931.17	0.0165979	0.296545	protein_coding	TKT
ENSG00000205413.8	0.034858	0.240595	protein_coding	SAMD9
ENSG00000120437.9	0.0103401	0.233039	protein_coding	ACAT2
ENSG00000172794.20	0.034858	0.225015	protein_coding	RAB37
ENSG00000163220.11	0.0480552	0.217879	protein_coding	S100A9
ENSG00000117450.15	0.034858	0.214468	protein_coding	PRDX1
ENSG00000067225.21	0.0133647	0.200947	protein_coding	PKM
ENSG00000090013.11	0.0165979	0.200525	protein_coding	BLVRB
ENSG00000142507.10	0.0165979	0.198406	protein_coding	PSMB6
ENSG00000124733.5	0.00664162	0.196646	protein_coding	MEA1
ENSG00000175550.8	0.016112	0.195714	protein_coding	DRAP1
ENSG00000175110.14	0.0117922	0.195165	protein_coding	MRPS22
ENSG00000093010.15	0.0117922	0.194945	protein_coding	COMT
ENSG00000004059.11	0.0126855	0.19143	protein_coding	ARF5
ENSG00000171314.9	0.0340585	0.191397	protein_coding	PGAM1
ENSG00000271303.2	0.0447105	0.190159	protein_coding	SRXN1
ENSG00000181191.12	0.016112	0.189015	protein_coding	PJA1
ENSG00000142657.21	0.0480552	0.18822	protein_coding	PGD
ENSG00000102898.13	0.0290557	0.185859	protein_coding	NUTF2
ENSG00000102144.15	0.016112	0.185505	protein_coding	PGK1
ENSG00000142168.15	0.0320435	0.184153	protein_coding	SOD1
ENSG00000111669.15	0.0376197	0.183288	protein_coding	TPI1
ENSG00000099901.17	0.0290557	0.182377	protein_coding	RANBP1
ENSG00000149925.22	0.0344588	0.182318	protein_coding	ALDOA
ENSG00000101811.15	0.045406	0.18162	protein_coding	CSTF2
ENSG00000123416.15	0.0438598	0.178439	protein_coding	TUBA1B
ENSG00000161011.20	0.0103401	0.177712	protein_coding	SQSTM1
ENSG00000164733.22	0.0451648	0.177477	protein_coding	CTSB
ENSG00000109854.14	0.0466154	0.176873	protein_coding	HTATIP2
ENSG00000117984.15	0.045406	0.176474	protein_coding	CTSD
ENSG00000177156.11	0.0480552	0.176223	protein_coding	TALDO1
ENSG00000105220.17	0.0447105	0.175904	protein_coding	GPI
ENSG00000123728.10	0.034858	0.175633	protein_coding	RAP2C
ENSG00000188486.4	0.0480552	0.175415	protein_coding	H2AX
ENSG00000140105.18	0.0480552	0.175194	protein_coding	WARS1
ENSG00000183684.8	0.034858	0.17481	protein_coding	ALYREF
ENSG00000042493.16	0.0473894	0.174617	protein_coding	CAPG
ENSG00000115364.14	0.034858	0.173956	protein_coding	MRPL19
ENSG00000196419.13	0.0184322	0.173099	protein_coding	XRCC6
ENSG00000100764.14	0.034858	0.172818	protein_coding	PSMC1
ENSG00000198356.12	0.034858	0.172748	protein_coding	GET3
ENSG00000142230.13	0.0383665	0.171633	protein_coding	SAE1
ENSG00000090612.22	0.034858	0.171164	protein_coding	ZNF268
ENSG00000137767.14	0.0480552	0.170917	protein_coding	SQOR
ENSG00000126945.9	0.016112	0.170702	protein_coding	HNRNPH2
ENSG00000175416.16	0.0480552	0.170247	protein_coding	CLTB
ENSG00000177889.10	0.045406	0.170155	protein_coding	UBE2N
ENSG00000166136.16	0.0265949	0.169553	protein_coding	NDUFB8
ENSG00000183624.14	0.0265949	0.168927	protein_coding	HMCES
ENSG00000262814.8	0.0483565	0.168768	protein_coding	MRPL12
ENSG00000233276.9	0.0483565	0.166902	protein_coding	GPX1
ENSG00000122359.18	0.049269	0.166267	protein_coding	ANXA11
ENSG00000108424.11	0.0193118	0.165923	protein_coding	KPNB1
ENSG00000143368.10	0.0298895	0.165914	protein_coding	SF3B4
ENSG00000108671.11	0.045406	0.164878	protein_coding	PSMD11
ENSG00000120137.7	0.034858	0.164826	protein_coding	PANK3
ENSG00000130725.8	0.0165979	0.164787	protein_coding	UBE2M
ENSG00000125835.20	0.0483101	0.16465	protein_coding	SNRPB
ENSG00000104904.12	0.0428957	0.163887	protein_coding	OAZ1
ENSG00000136930.13	0.0447105	0.163735	protein_coding	PSMB7
ENSG00000157227.14	0.0480552	0.163621	protein_coding	MMP14
ENSG00000125445.11	0.0480552	0.163454	protein_coding	MRPS7
ENSG00000100902.11	0.047768	0.163224	protein_coding	PSMA6
ENSG00000166228.9	0.0480552	0.162117	protein_coding	PCBD1
ENSG00000186010.19	0.045406	0.161442	protein_coding	NDUFA13
ENSG00000082516.9	0.034858	0.161355	protein_coding	GEMIN5
ENSG00000105254.12	0.0405464	0.161133	protein_coding	TBCB
ENSG00000188021.9	0.034858	0.160974	protein_coding	UBQLN2
ENSG00000167996.16	0.045406	0.160649	protein_coding	FTH1
ENSG00000104979.9	0.034858	0.160645	protein_coding	C19orf53
ENSG00000117118.10	0.0481939	0.160202	protein_coding	SDHB
ENSG00000185883.12	0.0498502	0.159768	protein_coding	ATP6V0C
ENSG00000099817.12	0.0466154	0.159534	protein_coding	POLR2E
ENSG00000116212.15	0.0498502	0.159494	protein_coding	LRRC42
ENSG00000135624.17	0.045406	0.159223	protein_coding	CCT7
ENSG00000219200.12	0.0447105	0.158792	protein_coding	RNASEK
ENSG00000170606.16	0.0480552	0.158324	protein_coding	HSPA4
ENSG00000165678.22	0.0498502	0.157673	protein_coding	GHITM
ENSG00000008018.9	0.045406	0.15704	protein_coding	PSMB1
ENSG00000112110.10	0.0480552	0.155775	protein_coding	MRPL18
ENSG00000243646.11	0.0481939	0.155483	protein_coding	IL10RB
ENSG00000165916.9	0.0473894	0.155305	protein_coding	PSMC3
ENSG00000149929.16	0.0480552	0.153711	protein_coding	HIRIP3
ENSG00000101182.15	0.0480552	0.153449	protein_coding	PSMA7
ENSG00000170142.12	0.0480552	0.153216	protein_coding	UBE2E1
ENSG00000108344.15	0.045406	0.153202	protein_coding	PSMD3
ENSG00000166913.13	0.0483224	0.152896	protein_coding	YWHAB
ENSG00000115484.15	0.0480552	0.152684	protein_coding	CCT4
ENSG00000169564.7	0.0480552	0.151308	protein_coding	PCBP1
ENSG00000096384.20	0.0481939	0.150446	protein_coding	HSP90AB1
ENSG00000149792.9	0.0320435	0.149911	protein_coding	MRPL49
ENSG00000143436.11	0.0480552	0.149277	protein_coding	MRPL9
ENSG00000110107.9	0.0483565	0.148783	protein_coding	PRPF19
ENSG00000143314.12	0.0480552	0.148042	protein_coding	MRPL24
ENSG00000055070.17	0.0480552	0.14801	protein_coding	SZRD1
ENSG00000126254.12	0.045406	0.147373	protein_coding	RBM42
ENSG00000112033.14	0.045406	0.147236	protein_coding	PPARD
ENSG00000161057.13	0.0481939	0.146633	protein_coding	PSMC2
ENSG00000166855.9	0.0483565	0.146434	protein_coding	CLPX
ENSG00000183283.16	0.0483565	0.145714	protein_coding	DAZAP2
ENSG00000189091.13	0.0480552	0.142909	protein_coding	SF3B3
ENSG00000159352.16	0.0483577	0.137183	protein_coding	PSMD4
ENSG00000108528.14	0.0480552	0.133764	protein_coding	SLC25A11
ENSG00000075785.14	0.0473894	0.133197	protein_coding	RAB7A
ENSG00000105568.19	0.0480552	0.131852	protein_coding	PPP2R1A
ENSG00000177963.15	0.0480552	0.128798	protein_coding	RIC8A
ENSG00000168090.10	0.0483224	0.123924	protein_coding	COPS6
ENSG00000188554.15	0.0498502	0.11933	protein_coding	NBR1
ENSG00000105323.18	0.045406	0.108587	protein_coding	HNRNPUL1
ENSG00000173933.21	0.0498104	0.0929253	protein_coding	RBM4
ENSG00000070476.15	0.034858	-0.126533	protein_coding	ZXDC
ENSG00000136444.10	0.0480552	-0.152102	protein_coding	RSAD1
ENSG00000147133.17	0.0480552	-0.152558	protein_coding	TAF1
ENSG00000186566.13	0.045406	-0.157177	protein_coding	GPATCH8
ENSG00000154124.6	0.0480552	-0.15802	protein_coding	OTULIN
ENSG00000109920.13	0.0480552	-0.168363	protein_coding	FNBP4
ENSG00000164309.15	0.0480552	-0.168788	protein_coding	CMYA5
ENSG00000137504.15	0.045406	-0.168939	protein_coding	CREBZF
ENSG00000182923.20	0.0320435	-0.169434	protein_coding	CEP63
ENSG00000121671.12	0.045406	-0.172573	protein_coding	CRY2
ENSG00000174233.12	0.045406	-0.174852	protein_coding	ADCY6
ENSG00000090686.16	0.0117922	-0.18746	protein_coding	USP48
ENSG00000185189.18	0.045406	-0.188888	protein_coding	NRBP2
ENSG00000122678.17	0.0320435	-0.190625	protein_coding	POLM
ENSG00000130653.16	0.0480552	-0.194433	protein_coding	PNPLA7
ENSG00000126217.22	0.0177309	-0.202689	protein_coding	MCF2L
ENSG00000211973.2	0.045406	-0.242297	IG_V_gene	IGHV1-69
ENSG00000291060.1	0.0129074	-0.260944	lncRNA	ENSG00000291060
ENSG00000290682.1	0.0165979	-0.342604	lncRNA	STAG3L5P
ENSG00000121716.21	0.00319918	-0.615698	protein_coding	PILRB
ENSG00000231887.9	0.00182546	-2.32518	protein_coding	PRH1
