# Supplementary material for: Lung IL-13 gene signatures are associated with raised tissue eosinophils in COPD
Source: Respir Res. 2025 Mar 25;26:114. doi: 10.1186/s12931-025-03177-x (PMC11938775; doi:10.1186/s12931-025-03177-x)
Supplement: Supplementary file 3 — Additional file 3 [file 12931_2025_3177_MOESM3_ESM.xlsx]

## Sheet: blood
gene_id	padj	log2FoldChange_shrunken	gene_type	gene_name
ENSG00000283155.1	5.1612e-05	2.49245	lncRNA	ENSG00000283155
ENSG00000205038.12	0.00024995	2.07672	protein_coding	PKHD1L1
ENSG00000010030.14	0.00601707	-0.861808	protein_coding	ETV7
ENSG00000211611.2	0.0303404	-1.08414	IG_V_gene	IGKV6-21
ENSG00000221288.1	0.0378795	1.38797	miRNA	MIR663B

## Sheet: brushing
gene_id	padj	log2FoldChange_shrunken	gene_type	gene_name
ENSG00000283907.2	0.000565562	9.74639	lncRNA	ENSG00000283907
ENSG00000221288.1	0.00010598	4.23353	miRNA	MIR663B
ENSG00000189343.7	3.74018e-05	2.5002	processed_pseudogene	RPS2P46
ENSG00000237118.3	0.000720004	1.73384	transcribed_processed_pseudogene	CYP2F2P
ENSG00000133110.15	0.000704183	1.68869	protein_coding	POSTN
ENSG00000152137.8	0.0111834	1.37585	protein_coding	HSPB8
ENSG00000286112.1	0.00591154	1.21819	protein_coding	ENSG00000286112
ENSG00000197632.9	0.0165651	1.21331	protein_coding	SERPINB2
ENSG00000131620.18	0.0168559	1.15808	protein_coding	ANO1
ENSG00000105388.17	0.00919737	1.09948	protein_coding	CEACAM5
ENSG00000140297.13	0.0220409	1.07036	protein_coding	GCNT3
ENSG00000258689.2	0.0147464	0.98376	lncRNA	LINC01269
ENSG00000179914.5	0.0247294	0.965322	protein_coding	ITLN1
ENSG00000206760.1	0.0253741	0.951766	snoRNA	SNORA6
ENSG00000163923.10	0.043545	0.792259	protein_coding	RPL39L
ENSG00000261040.9	0.00999838	0.708276	transcribed_unitary_pseudogene	WFDC21P
ENSG00000169116.11	0.00999838	0.668749	protein_coding	PARM1
ENSG00000145860.12	0.043545	0.216473	protein_coding	RNF145
ENSG00000244486.9	0.0404594	-0.695949	protein_coding	SCARF2
ENSG00000126709.16	0.0238349	-0.712283	protein_coding	IFI6
ENSG00000259802.3	0.0264939	-0.73279	lncRNA	ENSG00000259802
ENSG00000135549.16	0.00182739	-0.760571	protein_coding	PKIB
ENSG00000176681.15	8.08453e-05	-0.827243	protein_coding	LRRC37A
ENSG00000185745.10	0.0302148	-0.828084	protein_coding	IFIT1
ENSG00000236495.2	0.0417204	-0.907189	lncRNA	ENSG00000236495
ENSG00000257252.7	0.0293155	-0.950726	lncRNA	ENSG00000257252
ENSG00000164707.16	0.0168559	-1.06747	protein_coding	SLC13A4
ENSG00000255177.2	0.00175335	-1.08388	lncRNA	MUC5B-AS1
ENSG00000081479.15	0.0116935	-1.29539	protein_coding	LRP2
ENSG00000124440.16	0.003555	-1.35918	protein_coding	HIF3A
ENSG00000087303.19	0.00424225	-1.48191	protein_coding	NID2
ENSG00000256013.1	0.00461825	-1.82023	lncRNA	ENSG00000256013

## Sheet: biopsies
gene_id	padj	log2FoldChange_shrunken	gene_type	gene_name
ENSG00000200084.1	6.06934e-05	19.5237	snoRNA	SNORD68
ENSG00000006606.9	0.0463821	0.860527	protein_coding	CCL26
ENSG00000072832.15	0.0463821	0.860148	protein_coding	CRMP1
ENSG00000291175.1	0.0497578	0.810918	lncRNA	ENSG00000291175
ENSG00000126709.16	0.0339737	-0.61617	protein_coding	IFI6
ENSG00000176681.15	0.0401049	-0.622943	protein_coding	LRRC37A
ENSG00000206341.7	0.028546	-0.804408	unprocessed_pseudogene	HLA-H
ENSG00000203875.13	0.000271555	-0.886459	lncRNA	SNHG5
ENSG00000137747.16	0.000673407	-0.988369	protein_coding	TMPRSS13
ENSG00000263503.1	0.0409726	-1.17693	processed_pseudogene	MAPK8IP1P2
ENSG00000261441.1	0.000308047	-1.22703	lncRNA	POLG-DT
ENSG00000228162.2	8.53493e-05	-1.67625	lncRNA	ENSG00000228162
ENSG00000254056.1	0.00974183	-1.85794	IG_V_pseudogene	IGHV3-71
